# Supplementary material for: Heavy metal tolerance in Scopelophila cataractae: Transcriptomic and epigenetic datasets
Source: Data Brief. 2022 Oct 28;45:108710. doi: 10.1016/j.dib.2022.108710 (PMC9679722; doi:10.1016/j.dib.2022.108710)
Supplement: Supplementary file 1 [file mmc1.zip]

Archive with 1 entries (1 files):
- SupplementaryData_Boquete_et_al.tar.gz
